# Supplementary material for: Haplotyping of Cornus florida and C. kousa chloroplasts: Insights into species-level differences and patterns of plastic DNA variation in cultivars
Source: PLoS One. 2018 Oct 23;13(10):e0205407. doi: 10.1371/journal.pone.0205407 (PMC6198962; doi:10.1371/journal.pone.0205407)
Supplement: S1 Table — Within groups (C. florida collection; C. kousa collection; other Cornus species collection), cultivars/lines/accessions were ordered alphabetically. Chlorotyping results as per Call et al.[18] are presented first, with the extended chlorotyping panel in the following columns. Respective region codes and restriction enzymes used are indicated in the column headers. Results are presented as 0s (no digest) and 1s (digest); more complex patterns are marked with characters other than 0s or 1s. “?” denotes inconclusive results. (XLSX) [file pone.0205407.s004.xlsx]

## Sheet: Arkusz1
CULTIVARS/Breed.Lines.Hybrids - C. florida	Haplotype as per Call et l.2015	01dAcuI	02dTaq	02dTsp45I	03dSwaI		01dHpy188I	01dMseI	01dMspI	01dTaqI		cp02dHpy188I		03dAluI	03dApoI	03dMmeI	Group	Haplotype
Appallachian Blush	4	0	1	1	1		0	0	1	1		1		1	1	1	f	011100111111
Appallachian Joy	4	0	1	1	1		0	0	1	1		1		1	1	1	f	011100111111
Appallachian Mist	4	0	1	1	1		0	0	1	1		1		1	1	1	f	011100111111
Appallachian Morning	3	1	1	1	0		1	0	1	1		1		1	1	1	f	111010111111
Appallachian Snow	4	0	1	1	1		0	0	1	1		1		1	1	1	f	011100111111
Appallachian Spring	4	0	1	1	1		0	0	1	1		1		1	1	1	f	011100111111
Appallachian Spring × Red Beauty	4	0	1	1	1		0	0	1	1		1		1	1	1	f	011100111111
Bonnie	4	0	1	1	1		0	0	1	1		1		1	1	1	f	011100111111
C. florida forma rubra (Collected from Original Tree)	4	0	1	1	1		0	0	1	1		1		1	1	1	f	011100111111
C. florida H4AR15P25 (Powdery Mildew Res.)	1	0	1	0	1		0	0	1	1		1		1	1	1	f	010100111111
C.florida 94.48	4	0	1	1	1		0	0	1	1		1		1	1	1	f	011100111111
C.florida 94-12	4	0	1	1	1		0	0	1	1		1		1	1	1	f	011100111111
C.florida 94-83	4	0	1	1	1		0	0	1	1		1		1	1	1	f	011100111111
C.florida95-10	4	0	1	1	1		0	0	1	1		1		1	1	1	f	011100111111
CF dwarf dogwood	4	0	1	1	1		0	0	0	1		1		1	1	1	f	011100011111
CF Double White	4	0	1	1	1		0	0	1	1		1		1	1	1	f	011100111111
CF Hog1	4	0	1	1	1		0	0	1	1		1		1	1	1	f	011100111111
CF Nort. Promo	4	0	1	1	1		0	0	1	1		1		1	1	1	f	011100111111
CF Ozark Spirng	4	0	1	1	1		0	0	1	1		1		1	1	1	f	011100111111
CF Rainbow	4	0	1	1	1		0	0	1	1		1		1	1	1	f	011100111111
CF Red Beauty	4	0	1	1	1		0	0	1	1		1		1	1	1	f	011100111111
CF Snow Princess	4	0	1	1	1		0	0	1	1		1		1	1	1	f	011100111111
CF Sweet Water Red	4	0	1	1	1		0	0	1	1		1		1	1	1	f	011100111111
CF TX 1	4	0	1	1	1		0	0	1	1		1		1	1	1	f	011100111111
CF TX 10	4	0	1	1	1		0	0	1	1		1		1	1	1	f	011100111111
CF TX 11	4	0	1	1	1		0	0	1	1		1		1	1	1	f	011100111111
CF TX 12	3	1	1	1	0		1	0	1	1		1		1	1	1	f	111010111111
CF TX 13	4	0	1	1	1		0	0	1	1		1		1	1	1	f	011100111111
CF TX 2	4	0	1	1	1		0	0	1	1		1		1	1	1	f	011100111111
CF TX 3	4	0	1	1	1		0	0	1	1		1		1	1	1	f	011100111111
CF TX 4	4	0	1	1	1		0	0	1	1		1		1	1	1	f	011100111111
CF TX 5	4	0	1	1	1		0	0	1	1		1		1	1	1	f	011100111111
CF TX 6	4	0	1	1	1		0	0	1	1		1		1	1	1	f	011100111111
CF TX 7	3	1	1	1	0		1	0	1	1		1		1	1	1	f	111010111111
CF TX 8	4	0	1	1	1		0	0	1	1		1		1	1	1	f	011100111111
CF TX 9	4	0	1	1	1		0	0	1	1		1		1	1	1	f	011100111111
CF Wonder Berry	4	0	1	1	1		0	0	1	1		1		1	1	1	f	011100111111
CF94-25	2	0	0	1	1		0	0	1	1		1		1	1	1	f	001100111111
CF94-40	4	0	1	1	1		0	0	1	1		1		1	1	1	f	011100111111
CF94-49	4	0	1	1	1		0	0	1	1		1		1	1	1	f	011100111111
CF94-60	4	0	1	1	1		0	0	1	1		1		1	1	1	f	011100111111
CF94-67	4	0	1	1	1		0	0	1	1		1		1	1	1	f	011100111111
CF95-11 Mist	4	0	1	1	1		0	0	1	1		1		1	1	1	f	011100111111
CF95-12 Blush	1	0	1	0	1		0	0	1	1		1		1	1	1	f	010100111111
CF95-12 Blush	4	0	1	1	1		0	0	1	1		1		1	1	1	f	011100111111
CF95-17	4	0	1	1	1		0	0	1	1		1		1	1	1	f	011100111111
CF95-25	4	0	1	1	1		0	0	1	1		1		1	1	1	f	011100111111
CF95-3	4	0	1	1	1		0	0	1	1		1		1	1	1	f	011100111111
CF95-5	1	0	1	0	1		0	0	1	1		1		1	1	1	f	010100111111
CF95-9	4	0	1	1	1		0	0	1	1		1		1	1	1	f	011100111111
CF9-8 Joy	4	0	1	1	1		0	0	1	1		1		1	1	1	f	011100111111
Cherokee Brave	4	0	1	1	1		0	0	1	1		1		1	1	1	f	011100111111
Cherokee Brave 2 × Mist	4	0	1	1	1		0	0	1	1		1		1	1	1	f	011100111111
Cherokee Brave 8 × F1 Crossville	4	0	1	1	1		0	0	1	1		1		1	1	1	f	011100111111
Cherokee Brave1 x Mist	4	0	1	1	1		0	0	1	1		1		1	1	1	f	011100111111
Cherokee Brown	4	0	1	1	1		0	0	1	1		1		1	1	1	f	011100111111
Cherokee Chief	4	0	1	1	1		0	0	1	1		1		1	1	1	f	011100111111
Cherokee Daybreak	4	0	1	1	1		0	0	1	1		1		1	1	1	f	011100111111
Cherokee Princess	1	0	1	0	1		0	0	1	1		1		1	1	1	f	010100111111
Cherokee Sunset CF	4	0	1	1	1		0	0	1	1		1		1	1	1	f	011100111111
Chief 2 × Blush	4	0	1	1	1		0	0	1	1		1		1	1	1	f	011100111111
Chief 2 × Mist	4	0	1	1	1		0	0	1	1		1		1	1	1	f	011100111111
Chief 4 × Blush	4	0	1	1	1		0	0	1	1		1		1	1	1	f	011100111111
Chief x Blush	4	0	1	1	1		0	0	1	1		1		1	1	1	f	011100111111
Chief2 x Blush	4	0	1	1	1		0	0	1	1		1		1	1	1	f	011100111111
Cloud Nine	1	0	1	0	1		0	1	1	1		1		1	1	1	f	010101111111
Comco No. 1 Cherokee Brave®	4	0	1	1	1		0	0	1	1		1		1	1	1	f	011100111111
Double Pink	4	0	1	1	1		0	0	1	1		1		1	1	1	f	011100111111
F2-06-127	4	0	1	1	1		0	0	1	1		1		1	1	1	f	011100111111
Firebird	4	0	1	1	1		0	0	1	1		1		1	1	1	f	011100111111
First Lady	1	0	1	0	1		0	0	1	1		1		1	1	1	f	010100111111
headgnaters	4	0	1	1	1		0	0	1	1		1		1	1	1	f	011100111111
Langdon Y	4	0	1	1	1		0	0	1	1		1		1	1	1	f	011100111111
Little Princess	1	0	1	0	1		0	0	1	1		1		1	1	1	f	010100111111
MayPole	4	0	1	1	1		0	0	1	1		1		1	1	1	f	011100111111
Mystery	4	0	1	1	1		0	0	1	1		1		1	1	1	f	011100111111
Pendula	1	0	1	0	1		0	0	1	1		1		1	1	1	f	010100111111
Pink Girard	4	0	1	1	1		0	0	1	1		1		1	0	1	f	011100111101
Plena	1	0	1	0	1		0	0	1	1		1		1	1	1	f	010100111111
Plural Brachiata	1	0	1	0	1		0	0	1	1		1		1	1	1	f	010100111111
Presid. Breeding	4	0	1	1	1		0	0	1	1		1		1	1	1	f	011100111111
Pumpkin Patch	4	0	1	1	1		0	0	1	1		1		1	1	1	f	011100111111
Red Beauty (Collected from Original Tree)	4	0	1	1	1		0	0	1	1		1		1	1	1	f	011100111111
Rubra	4	0	1	1	1		0	0	1	1		1		1	1	1	f	011100111111
Rutnut Red Pygmy®	4	0	1	1	1		0	0	1	1		1		1	1	1	f	011100111111
ScarletFire	1	0	1	0	1		0	0	1	1		1		1	1	1	f	010100111111
Spring Song	4	0	1	1	1		0	0	1	1		1		1	1	1	f	011100111111
Sweetwater Red	4	0	1	1	1		0	0	1	1		1		1	1	1	f	011100111111
Xanthocarpa	1	0	1	0	1		0	0	1	1		1		1	1	1	f	010100111111
Blush1 x Chief	4	0	1	1	1		0	0	1	1		1		1	1	1	f	011100111111
Blush3 x Chief	4	0	1	1	1		0	0	1	1		1		1	1	1	f	011100111111
Original Dataset Call et al. 2015 Wild C.floridaaccessions		01dAcuI	02dTaq	02dTsp45I	03dSwaI
GA1_1		0	0	0	1												WTf	0001
GA1_2		0	0	0	1												WTf	0001
GA1_3		0	0	0	1												WTf	0001
GA1_4		0	1	1	1												WTf	0111
GA1_5		0	1	1	1												WTf	0111
GA2_1		0	1	0	1												WTf	0101
GA2_2		0	1	0	1												WTf	0101
GA2_3		0	1	0	1												WTf	0101
GA2_4		0	1	0	1												WTf	0101
GA2_5		0	1	0	1												WTf	0101
GA3_1		0	1	0	1												WTf	0101
GA3_2		0	1	1	1												WTf	0111
GA3_3		0	1	0	1												WTf	0101
GA3_4		0	1	0	1												WTf	0101
GA3_5		0	1	0	1												WTf	0101
GA6_1		0	0	1	1												WTf	0011
GA6_2		1	1	1	0												WTf	1110
GA6_3		0	0	1	1												WTf	0011
GA6_4		0	1	0	1												WTf	0101
GA6_5		0	0	1	1												WTf	0011
NC1_1		0	1	0	1												WTf	0101
NC1_2		0	1	1	1												WTf	0111
NC1_3		0	1	0	1												WTf	0101
NC1_4		0	0	1	1												WTf	0011
NC1_5		0	0	1	1												WTf	0011
NC1_6		0	1	0	1												WTf	0101
NC2_1		0	1	1	1												WTf	0111
NC2_2		0	0	1	1												WTf	0011
NC2_3		0	1	0	1												WTf	0101
NC2_4		0	1	1	1												WTf	0111
NC2_5		0	1	0	1												WTf	0101
NC3_1		0	1	0	1												WTf	0101
NC3_2		0	1	1	1												WTf	0111
NC3_3		0	1	0	1												WTf	0101
NC3_4		0	1	0	1												WTf	0101
NC3_5		0	1	1	1												WTf	0111
LA1_1		0	0	1	1												WTf	0011
LA1_2		1	1	1	0												WTf	1110
LA1_3		1	1	1	0												WTf	1110
LA1_4		1	1	?	0												WTf	11?0
LA1_5		1	1	1	0												WTf	1110
LA2		1	1	1	0												WTf	1110
KY1_1		0	1	0	1												WTf	0101
KY1_2		0	1	0	1												WTf	0101
KY1_3		0	1	1	1												WTf	0111
KY1_4		0	0	1	1												WTf	0011
KY1_5		0	1	0	1												WTf	0101
KY2_1		0	1	0	1												WTf	0101
KY2_2		0	1	1	1												WTf	0111
KY2_3		0	1	0	1												WTf	0101
KY2_3		0	1	0	1												WTf	0101
KY2_4		0	1	0	1												WTf	0101
KY2_5		0	1	0	1												WTf	0101
KY2_6		0	1	0	1												WTf	0101
PA1_1		0	1	0	1												WTf	0101
PA1_2		0	1	0	1												WTf	0101
PA1_4		0	1	0	1												WTf	0101
PA1_5		0	1	0	1												WTf	0101
PA2_1		0	1	0	1												WTf	0101
PA2_2		0	1	0	1												WTf	0101
PA2_3		0	1	1	1												WTf	0111
VA1_1		0	1	1	1												WTf	0111
VA1_2		0	?	?	1												WTf	0??1
VA1_3		0	1	1	1												WTf	0111
VA1_4		0	1	0	1												WTf	0101
VA1_5		0	1	0	1												WTf	0101
VA1A		0	1	0	1												WTf	0101
VA2_1		0	1	1	1												WTf	0111
VA2_2		0	0	1	1												WTf	0011
VA2_3		0	1	1	1												WTf	0111
AR1_1		0	1	0	1												WTf	0101
AR1_2		0	1	1	1												WTf	0111
AR1_3		0	1	0	1												WTf	0101
AR1_4		0	1	1	1												WTf	0111
AR1_5		0	1	1	1												WTf	0111
AR1_6		0	0	1	1												WTf	0011
AR1_7		0	1	0	1												WTf	0101
AR2_1		0	1	0	1												WTf	0101
AR2_2		0	1	0	1												WTf	0101
AR2_3		0	1	0	1												WTf	0101
TN1_1		0	1	0	1												WTf	0101
TN1_2		0	1	1	1												WTf	0111
TN1_3		0	1	1	1												WTf	0111
TN1_4		0	1	1	1												WTf	0111
TN1_5		0	1	1	1												WTf	0111
TN2_1		1	1	1	0												WTf	1110
TN2_2		0	1	0	1												WTf	0101
TN2_3		0	1	1	1												WTf	0111
TN3_1		0	1	1	1												WTf	0111
TN3_2		0	1	1	1												WTf	0111
TN3_3		0	1	0	1												WTf	0101
TN3_4		0	1	0	1												WTf	0101
TN3_5		0	1	0	1												WTf	0101
TN4_1		0	0	1	1												WTf	0011
TN4_2		0	1	0	1												WTf	0101
TN4_3		0	1	0	1												WTf	0101
TN4_4		0	1	0	1												WTf	0101
TN10_		0	1	0	1												WTf	0101
TN10_		0	1	?	1												WTf	01?1
TN10_		0	1	0	1												WTf	0101
TN10_		0	1	0	1												WTf	0101
TN10_		0	1	0	1												WTf	0101
TN20_		0	1	1	1												WTf	0111
TN20_		0	1	0	1												WTf	0101
TN20_		0	0	?	1												WTf	00?1
TN20_		0	1	0	1												WTf	0101
TN20_		0	1	1	1												WTf	0111
TN20_		0	1	1	1												WTf	0111
TN30_		0	1	1	1												WTf	0111
TN30_		0	1	0	1												WTf	0101
TN30_		0	1	0	1												WTf	0101
TN41_		0	1	1	1												WTf	0111
TN41_		0	0	1	1												WTf	0011
TN41_		1	1	0	1												WTf	1101
TN41_		0	1	0	1												WTf	0101
TN41_		?	?	0	1												WTf	??01
AL1_1		0	1	0	1												WTf	0101
AL1_2		0	1	?	1												WTf	01?1
AL1_3		0	1	0	1												WTf	0101
AL1_4		0	1	0	1												WTf	0101
AL1_5		0	1	0	1												WTf	0101
AL2_2		0	0	1	1												WTf	0011
AL2_3		1	1	1	0												WTf	1110
AL2_4		0	1	0	1												WTf	0101
AL2_5		0	1	0	1												WTf	0101
AL3_1		0	0	1	1												WTf	0011
AL3_2		0	0	1	1												WTf	0011
AL3_3		0	1	0	1												WTf	0101
AL3_4		0	1	1	1												WTf	0111
AL3_5		0	0	1	1												WTf	0011
AL4_1		0	1	1	1												WTf	0111
AL4_2		0	1	0	1												WTf	0101
AL4_3		0	1	0	1												WTf	0101
AL5_1		0	1	0	1												WTf	0101
AL5_2		0	1	0	1												WTf	0101
AL5_3		0	1	1	1												WTf	0111
AL5_4		0	1	0	1												WTf	0101
AL5_5		0	1	0	1												WTf	0101
OH1_1		0	1	0	1												WTf	0101
OH1_2		0	1	0	1												WTf	0101
OH1_3		0	1	0	1												WTf	0101
OH1_4		0	1	0	1												WTf	0101
OH1_5		0	1	0	1												WTf	0101
OH1_6		0	1	0	1												WTf	0101
OH1_7		0	1	0	1												WTf	0101
OH2_1		0	1	0	1												WTf	0101
OH2_2		0	0	1	1												WTf	0011
OH2_3		0	1	0	1												WTf	0101
OH2_4		0	1	1	1												WTf	0111
OH2_5		0	?	?	0												WTf	0??0
OH3_1		0	1	1	1												WTf	0111
OH3_2		0	1	0	1												WTf	0101
OH3_3		0	1	0	1												WTf	0101
OH3_4		0	1	1	1												WTf	0111
OH3_5		0	1	1	1												WTf	0111
OH4_1		0	0	1	1												WTf	0011
OH4_2		0	1	0	1												WTf	0101
OH4_3		0	1	0	1												WTf	0101
MS1_1		0	0	1	1												WTf	0011
MS1_2		0	0	1	1												WTf	0011
MS1_3		0	0	1	1												WTf	0011
MS1_4		0	0	1	1												WTf	0011
MS1_5		0	0	?	1												WTf	00?1
MS2_1		1	0	1	0												WTf	1010
MS2_2		0	0	?	1												WTf	00?1
MS2_3		0	0	1	1												WTf	0011
MS2_4		0	1	1	1												WTf	0111
MS2_5		0	1	1	1												WTf	0111
MS3_1		0	0	1	1												WTf	0011
MS3_2		1	1	1	0												WTf	1110
MS3_3		0	1	0	1												WTf	0101
MS3_4		0	1	1	1												WTf	0111
MS3_5		0	1	1	1												WTf	0111
MS4_1		1	1	1	0												WTf	1110
MS4_2		1	1	0	0												WTf	1100
MS4_3		1	1	0	0												WTf	1100
MS4_4		1	1	0	0												WTf	1100
MS4_5		0	0	1	1												WTf	0011
MS5_1		0	0	1	1												WTf	0011
MS5_2		1	1	1	0												WTf	1110
MS5_3		0	0	1	1												WTf	0011
MS5_4		0	0	1	1												WTf	0011
MS5_5		0	0	1	1												WTf	0011
MS6_1		0	1	0	1												WTf	0101
MS6_2		0	1	0	1												WTf	0101
MS6_3		1	1	1	0												WTf	1110
MS6_4		0	1	0	1												WTf	0101
MS6_5		0	1	1	1												WTf	0111
FL1_1		1	1	1	0												WTf	1110
FL1_2		1	1	1	0												WTf	1110
FL1_3		1	1	1	0												WTf	1110
FL1_4		1	1	1	0												WTf	1110
FL2_1		0	1	1	1												WTf	0111
FL2_2		0	1	1	1												WTf	0111
FL2_3		0	1	1	1												WTf	0111
FL2_4		0	1	1	1												WTf	0111
FL2_5		0	1	1	1												WTf	0111
FL3_1		0	1	0	1												WTf	0101
FL3_2		0	1	0	1												WTf	0101
FL3_3		0	0	1	1												WTf	0011
FL3_4		0	0	1	1												WTf	0011
FL3_5		0	1	0	1												WTf	0101
WV1_1		0	1	0	1												WTf	0101
WV1_2		0	1	0	1												WTf	0101
WV1_3		0	1	0	1												WTf	0101
WV1_4		0	1	0	1												WTf	0101
WV2_1		0	1	1	1												WTf	0111
WV2_2		0	1	1	1												WTf	0111
WV2_3		0	1	0	1												WTf	0101
WV2_4		0	?	0	1												WTf	0?01
WV2_5		0	1	0	1												WTf	0101
WV3_1		0	?	?	1												WTf	0??1
WV3_2		0	1	1	1												WTf	0111
WV3_3		0	1	0	1												WTf	0101
WV3_4		0	1	0	1												WTf	0101
WV3_5		0	1	0	1												WTf	0101
WV3_6		0	1	1	1												WTf	0111
WV3_7		0	0	1	1												WTf	0011
SC1_1		0	0	1	1												WTf	0011
SC1_2		0	0	1	1												WTf	0011
SC1_3		1	0	1	1												WTf	1011
SC1_4		1	1	1	1												WTf	1111
SC1_5		0	0	1	1												WTf	0011
SC2_1		0	0	1	1												WTf	0011
SC2_2		0	1	1	1												WTf	0111
SC2_3		0	0	1	1												WTf	0011
SC2_4		0	0	1	1												WTf	0011
SC2_5		0	1	1	1												WTf	0111
SC3_1		0	1	0	1												WTf	0101
SC3_2		0	1	0	1												WTf	0101
SC3_3		0	0	1	1												WTf	0011
SC3_4		0	1	0	0												WTf	0100
SC3_5		0	1	1	0												WTf	0110
LA2 1		1	1	1	0												WTf	1110
OH4_4		0	1	1	1												WTf	0111
OH4_5		0	1	0	1												WTf	0101
CULTIVARS/Breed.Lines/Hybrids/Wild(Asian) C.kousa	Haplotype as per Call et l.2015	01dAcuI	02dTaq	02dTsp45I	03dSwaI		01dHpy188I	01dMseI	01dMspI	01dTaqI		cp02dHpy188I		03dAluI	03dApoI	03dMmeI	Group	Haplotype
Akatsuki	3	1	1	1	0		1	1	0	0		0		0	0	1	k	111011000001
Alan Summers	3	1	1	1	0		1	1	0	0		0		0	0	1	k	111011000001
All Summer	3	1	1	1	0		1	1	0	0		0		0	0	0	k	111011000000
Autumn Rock	3	1	1	1	0		1	1	0	0		0		0	0	1	k	111011000001
Autumn Rose	3	1	1	1	0		1	1	0	0		0		0	0	0	k	111011000000
Beni Fuji	3	1	1	1	0		1	1	0	0		0		0	0	1	k	111011000001
Big Apple	3	1	1	1	0		1	1	0	0		0		0	0	0	k	111011000000
Blue Moon	3	1	1	1	0		1	1	0	1		0		0	0	0	k	111011010000
Blue Shadow	3	1	1	1	0		1	1	0	0		0		0	0	0	k	111011000000
Bodant	3	1	1	1	0		1	1	0	0		0		0	0	0	k	111011000000
Bonfire	3	1	1	1	0		1	1	0	0		0		0	0	0	k	111011000000
Bushs Pink	3	1	1	1	0		1	1	0	0		0		0	0	1	k	111011000001
China Girl	3	1	1	1	0		1	1	0	0		0		0	0	0	k	111011000000
Chinensis	3	1	1	1	0		1	1	0	0		0		0	0	0	k	111011000000
Cream Puff	3	1	1	1	0		1	1	0	0		0		0	0	1	k	111011000001
D-118	3	1	1	1	0		1	1	0	0		0		0	0	0	k	111011000000
Doubloom	3	1	1	1	0		1	1	0	0		0		0	0	0	k	111011000000
Elizabeth Lustgarten Weeping	3	1	1	1	0		1	1	0	0		0		0	0	0	k	111011000000
Emerald Star	3	1	1	1	0		1	1	0	0		0		0	0	0	k	111011000000
Empress of China	3	1	1	1	0		1	1	0	0		0		0	0	1	k	111011000001
Flowertime	3	1	1	1	0		1	1	0	0		0		0	0	0	k	111011000000
Galilean		1	1	1	0		1	1	1	1		0		0	0	0	k	111011110000
Greensleeves	3	1	1	1	0		1	1	0	0		0		0	0	0	k	111011000000
Grist Mill Pink	3	1	1	1	0		1	1	0	0		0		0	0	1	k	111011000001
Hanros Radiant Rose®	3	1	1	1	0		1	1	0	0		0		0	0	1	k	111011000001
Kristen Lipkas Variegated Weeper	3	1	1	1	0		1	1	0	0		0		0	0	1	k	111011000001
Little Poncho	3	1	1	1	0		1	1	0	0		0		0	0	0	k	111011000000
Madi-II Mandarin Jewel®	3	1	1	1	0		1	1	0	0		0		0	0	0	k	111011000000
Madison Crown Jewel®	3	1	1	1	0		1	1	0	0		0		0	0	0	k	111011000000
Milky Way	3	1	1	1	0		1	1	0	0		0		0	0	0	k	111011000000
Miss Satomi	3	1	1	1	0		1	1	0	0		0		0	0	1	k	111011000001
Moonbeam	3	1	1	1	0		1	1	0	0		0		0	0	0	k	111011000000
National	3	1	1	1	0		1	1	0	0		0		0	0	0	k	111011000000
Pams Mountain Bouquet	3	1	1	1	0		1	1	0	0		0		0	0	0	k	111011000000
Purple Haze	3	1	1	1	0		1	1	1	1		0		0	0	0	k	111011110000
Radiant Rose	3	1	1	1	0		1	1	0	0		0		0	0	1	k	111011000001
Red Winter	3	1	1	1	0		1	0	0	0		0		1	1	1	k	111010000111
Rochester	3	1	1	1	0		1	1	0	0		0		0	0	0	k	111011000000
Rosabella	3	1	1	1	0		1	1	0	0		0		0	0	1	k	111011000001
Roseys TeaCups	3	1	1	1	0		1	1	1	1		1		1	1	1	k	111011111111
Rutpink Scarlet Fire® (Original Plant)	3	1	1	1	0		1	1	0	0		0		0	0	1	k	111011000001
Samzan Samaritan®	3	1	1	1	0		1	1	0	0		0		0	0	0	k	111011000000
Satomi	3	1	1	1	0		1	1	0	0		0		0	0	1	k	111011000001
Schmred Heart throb®	3	1	1	1	0		1	1	0	0		0		0	0	1	k	111011000001
Simpson No. 1	3	1	1	1	0		1	1	0	0		0		0	0	1	k	111011000001
Snow Flake	3	1	1	1	0		1	1	0	0		0		0	0	0	k	111011000000
Snow Tower	3	1	1	1	0		1	1	0	0		0		0	0	0	k	111011000000
Snowboy	3	1	1	1	0		1	1	0	0		0		0	0	1	k	111011000001
Snowy Peak	3	1	1	1	0		1	1	0	0		0		0	0	0	k	111011000000
Spinners	3	1	1	1	0		1	0	0	0		0		0	0	0	k	111010000000
Steeple	3	1	1	1	0		1	1	0	0		0		0	0	0	k	111011000000
Stellar Pink	3	1	1	1	0		1	1	0	0		0		0	0	0	k	111011000000
Summer Fun	3	1	1	1	0		1	1	0	0		0		0	0	0	k	111011000000
Summer Gold	3	1	1	1	0		1	1	0	0		0		0	0	0	k	111011000000
Summer Majesty	3	1	1	1	0		1	1	0	0		0		0	0	1	k	111011000001
Temple Jewel	3	1	1	1	0		1	1	0	0		0		0	0	0	k	111011000000
Trinity Star	3	1	1	1	0		1	1	0	0		0		0	0	0	k	111011000000
Triple Crown	3	1	1	1	0		1	1	0	0		0		0	0	0	k	111011000000
Tri-splendor	3	1	1	1	0		1	1	0	0		0		0	0	0	k	111011000000
Waterfall	3	1	1	1	0		1	1	0	0		0		0	0	1	k	111011000001
White ball	3	1	1	1	0		1	1	0	0		0		0	0	0	k	111011000000
White Dust	3	1	1	1	0		1	1	0	0		0		0	0	1	k	111011000001
Williamette	3	1	1	1	0		1	1	0	0		0		0	0	0	k	111011000000
Wolf eyes	3	1	1	1	0		1	1	0	0		0		0	0	0	k	111011000000
C. kousa	3	1	1	1	0		1	1	0	1		0		0	0	0	WTk	111011010000
C. kousa K2 (parent of Stellar Pink®)	3	1	1	1	0		1	1	0	0		0		0	0	0	WTk	111011000000
C.kousa#8 120602-8 Tianmu Mt. China	3	1	1	1	0		1	1	0	1		0		0	0	1	WTk	111011010001
C.kousa(ARS)55081 Gansu, China; QLG 246	3	1	1	1	0		1	1	0	1		0		0	0	1	WTk	111011010001
C.kousa(ARS)56660 South Korea; KSW 3723	3	1	1	1	0		1	1	0	1		0		0	0	1	WTk	111011010001
C.kousa(ARS)67878 South Korea, Kyonggi; KNW 278	3	1	1	1	0		1	1	0	1		0		0	0	0	WTk	111011010000
C.kousa(MORT)3084*2 Hangzhou Botanical Garden	3	1	1	1	0		1	1	0	1		0		0	0	1	WTk	111011010001
C.kousa(MORT)314-2011 China; Tianshui Yan Feng Ba; Gansu	3	1	1	1	0		1	1	0	1		0		0	0	1	WTk	111011010001
C.kousa(MORT)424-2004 Korea	3	1	1	1	0		1	1	0	1		0		0	0	1	WTk	111011010001
C.kousa(MORT)5086*1 Korea; near Chongsu Sa (temple), Sagiri, Hwado Myon, Kanghwa Gun	3	1	1	1	0		1	1	0	1		0		0	0	1	WTk	111011010001
C.kousa(MORT)5086*2 Korea; near Chongsu Sa (temple), Sagiri, Hwado Myon, Kanghwa Gun	3	1	1	1	0		1	1	0	1		0		0	0	1	WTk	111011010001
C.kousa04-C51 Shennongjia, Hubei, China	3	1	1	1	0		1	1	0	1		0		0	0	0	WTk	111011010000
C.kousa04-C53 Shennongjia, Hubei, China	3	1	1	1	0		1	1	0	1		0		0	0	0	WTk	111011010000
C.kousa04-C54 Shennongjia, Hubei, China	3	1	1	1	0		1	1	0	1		0		0	0	0	WTk	111011010000
C.kousa04-C57 Shennongjia, Hubei, China	3	1	1	1	0		1	1	0	1		0		0	0	0	WTk	111011010000
C.kousa04-C63 Shennongjia, Hubei, China	3	1	1	1	0		1	1	0	1		0		0	0	0	WTk	111011010000
C.kousa04-C65 Shennongjia, Hubei, China	3	1	1	1	0		1	1	0	1		0		0	0	0	WTk	111011010000
C.kousa04-C76 Tianmu Mt. China	3	1	1	1	0		1	1	0	1		0		0	0	1	WTk	111011010001
C.kousaex2375	3	1	1	1	0		1	1	0	1		0		0	0	0	WTk	111011010000
C.kousaXiang 04-C42 Muyuzheng, Shennongjia, Hubei, China	3	1	1	1	0		1	1	0	1		0		0	0	0	WTk	111011010000
C.kousaXiang 04-C45 Guanmenshan, Shennongjia, Hubei, China	3	1	1	1	0		1	1	0	1		0		0	0	0	WTk	111011010000
C.kousaXiang 04-C46 Guanmenshan, Shennongjia, Hubei, China	3	1	1	1	0		1	1	0	1		0		0	0	0	WTk	111011010000
C.kousaXiang 08-04	3	1	1	1	0		1	1	0	1		0		0	0	1	WTk	111011010001
C.kousaXianglab102 JCRA, Raleigh, NC, USA	3	1	1	1	0		1	1	0	1		0		0	0	0	WTk	111011010000
C.kousaXiangQ.P.	3	1	1	1	0		1	1	0	1		0		0	0	1	WTk	111011010001
C10-08-21	3	1	1	1	0		1	1	0	0		0		0	0	0	k	111011000000
C10-08-57	3	1	1	1	0		1	1	0	0		0		0	0	0	k	111011000000
C2-08-04	3	1	1	1	0		1	1	0	0		0		0	0	0	k	111011000000
HT 1-1	3	1	1	1	0		1	1	0	0		0		0	0	0	k	111011000000
HT 1-2	3	1	1	1	0		1	1	0	0		0		0	0	0	k	111011000000
HT 2-1	3	1	1	1	0		1	0	0	0		0		0	0	0	k	111010000000
HT 2-2	3	1	1	1	0		1	1	0	0		0		0	0	0	k	111011000000
HT 2-3	3	1	1	1	0		1	1	0	0		0		0	0	0	k	111011000000
HT 2-4	3	1	1	1	0		1	1	0	0		0		0	0	0	k	111011000000
HT 2-5	3	1	1	1	0		1	1	0	0		0		0	0	0	k	111011000000
HT 2-6	3	1	1	1	0		1	1	0	0		0		0	0	0	k	111011000000
PH PHK3	3	1	1	1	0		1	1	0	0		0		0	0	0	k	111011000000
PHK101	3	1	1	1	0		1	1	0	0		0		0	0	0	k	111011000000
PHK102	3	1	1	1	0		1	1	0	0		0		0	0	0	k	111011000000
PHK2	3	1	1	1	0		1	1	0	0		0		0	0	0	k	111011000000
PHK201	3	1	1	1	0		1	1	0	0		1		0	1	0	k	111011001010
PHK5	3	1	1	1	0		1	1	0	0		0		0	0	0	k	111011000000
PHK6	3	1	1	1	0		1	1	0	0		0		0	0	0	k	111011000000
PHK7	3	1	1	1	0		1	1	0	0		0		0	0	0	k	111011000000
PHk8	3	1	1	1	0		1	1	0	0		0		0	0	0	k	111011000000
Other Cornusspecies group	Haplotype as per Call et l.2015	01dAcuI	02dTaq	02dTsp45I	03dSwaI		01dHpy188I	01dMseI	01dMspI	01dTaqI		cp02dHpy188I		03dAluI	03dApoI	03dMmeI	Group	Haplotype
C. alba		1	1	0	0		?	?	?	0		A		1	3	1	alba	1100???0A131
C. alba		1	1	0	0		0	?	?	1		1		1	4	1	alba	11000??11141
C. alternifolia	3	1	1	1	0		1	1	A	A		A		1	1	1	alt	111011AAA111
C. alternifolia		1	1	0	0		1	?	0	0		A		1	4	1	alt	11001?00A141
C. alternifolia		1	1	0	0		?	?	?	0		A		1	4	1	alt	1100???0A141
C. alternifolia		1	1	0	0		?	?	?	0		A		1	4	1	alt	1100???0A141
C. alternifolia		1	1	0	0		1	?	?	0		A		1	4	1	alt	11001??0A141
C. alternifolia		1	1	0	0		?	?	?	0		?		1	4	1	alt	1100???0?141
C. amomum		1	1	0	0		?	?	?	3		?		1	2	1	am	1100???3?121
C. angustata	3	1	1	1	0		1	1	0	0		0		0	0	1	ang	111011000001
C. capitata		1	1	1	0		0	1	0	0		0		0	0	1	cap	111001000001
C. capitata	3	1	1	1	0		1	1	0	0		0		0	0	0	cap	111011000000
C. capitata	3	1	1	1	0		1	1	0	0		0		0	0	1	cap	111011000001
C. capitata	3	1	1	1	0		0	?	?	1		0		0	0	1	cap	11100??10001
C. elliptica		1	1	0?	0		0	?	?	1		?		0	0	0	el	110?00??1?000
C. eydeana		1	1	0	0		1	?	?	0		A		1	1	1	eydenna	11001??0A111
C. mas		1	1	0	0		0	?	?	2		A		1	1	1	mas	11000??2A111
C. mas		1	1	0	0		?	?	?	2		?		1	1	1	mas	1100???2?111
C. mas		1	1	0	0		1	?	?	2		A		1	1	1	mas	11001??2A111
C. mas		1	1	0	0		0	?	?	0		A		1	2	1	hess	11000??0A121
C. nuttallii	3	1	1	1	0		0	?	?	1		0		1	0	1	nuttallii	11100??10101
C. nuttallii	4	0	1	1	1		0	0	1	1		1		1	1	1	nuttallii	011100111111
C. nuttallii	3	1	1	1	0		1	1	1	0		0		1	0	1	nuttallii	111011100101
C. officinalis		1	1	0	0		1	?	?	2		?		1	1	1	officinalis	11001??2?111
C. officinalis	4	0	1	1	1		0	0	1	1		1		1	1	1	officinalis	011100111111
C. pumila		1	1	0	0		?	?	?	?		?		1	3	1	pum	1100?????131
C. racemosa		1	1	0	0		?	?	?	0		?		1	3	1	rac	1100???0?131
C. seracea		1	1	0	0		1	?	?	0		A		1	2	1	ser	11001??0A121
C. seracea		1	1	0	0		?	?	?	0		A		1	3	1	ser	1100???0A131
RE		1	1	0	0		0	?	?	1		0		0	0	0	RE	11000??10000
RedTuring		1	1	0	0		0	?	?	0		A		1	2	1	hybridRedTuring	11000??0A121
Venus	4	1	1	1	0		1	1	0	0		0		0	0	0	hybridVenus	111011000000
